# Supplementary material for: Transcriptome Analysis of Adipose Tissue Indicates That the cAMP Signaling Pathway Affects the Feed Efficiency of Pigs
Source: Genes (Basel). 2018 Jul 4;9(7):336. doi: 10.3390/genes9070336 (PMC6070815; doi:10.3390/genes9070336)
Supplement: Supplementary file 1 [file genes-09-00336-s001.zip]

Archive with 5 entries (5 files):
- Figure S1.docx
- File S1.xlsx
- File S2.xlsx
- File S3.xlsx
- Table S1.docx
