# Supplementary material for: Transcriptome Analysis of Adipose Tissue Indicates That the cAMP Signaling Pathway Affects the Feed Efficiency of Pigs
Source: Genes (Basel). 2018 Jul 4;9(7):336. doi: 10.3390/genes9070336 (PMC6070815; doi:10.3390/genes9070336)
Supplement: Supplementary file 1 [file genes-09-00336-s001.zip › File S2.xlsx]

## Sheet: WGCNA
geneID	lincRNA	Weight
ENSSSCG00000000418	linc-sscg1767	0.373434
ENSSSCG00000000418	linc-sscg3010	0.355429
ENSSSCG00000000439	linc-sscg0410	0.545547
ENSSSCG00000000439	linc-sscg2463	0.443946
ENSSSCG00000000717	linc-sscg0410	0.544234
ENSSSCG00000000717	linc-sscg2463	0.425022
ENSSSCG00000000781	linc-sscg0063	0.364965
ENSSSCG00000000781	linc-sscg0918	0.390958
ENSSSCG00000000781	linc-sscg3186	0.382225
ENSSSCG00000000873	linc-sscg0410	0.529356
ENSSSCG00000000873	linc-sscg2463	0.430242
ENSSSCG00000000917	linc-sscg0063	0.414081
ENSSSCG00000000917	linc-sscg0918	0.418424
ENSSSCG00000000917	linc-sscg3186	0.435391
ENSSSCG00000000922	linc-sscg0410	0.370872
ENSSSCG00000000922	linc-sscg2463	0.346661
ENSSSCG00000001076	linc-sscg0063	0.347723
ENSSSCG00000001076	linc-sscg0918	0.326306
ENSSSCG00000001076	linc-sscg3186	0.327394
ENSSSCG00000001203	linc-sscg0487	0.230651
ENSSSCG00000001203	linc-sscg2907	0.249595
ENSSSCG00000001203	linc-sscg2960	0.0998252
ENSSSCG00000001248	linc-sscg0410	0.515132
ENSSSCG00000001248	linc-sscg2463	0.45908
ENSSSCG00000001458	linc-sscg1767	0.314038
ENSSSCG00000001458	linc-sscg3010	0.328001
ENSSSCG00000001473	linc-sscg0410	0.546527
ENSSSCG00000001473	linc-sscg2463	0.402038
ENSSSCG00000001485	linc-sscg3276	0.279919
ENSSSCG00000001715	linc-sscg0410	0.541094
ENSSSCG00000001715	linc-sscg2463	0.453314
ENSSSCG00000002637	linc-sscg0410	0.532509
ENSSSCG00000002637	linc-sscg2463	0.421737
ENSSSCG00000002864	linc-sscg0487	0.159201
ENSSSCG00000002864	linc-sscg2907	0.241431
ENSSSCG00000002864	linc-sscg2960	0.273916
ENSSSCG00000003722	linc-sscg0410	0.506477
ENSSSCG00000003722	linc-sscg2463	0.421067
ENSSSCG00000004614	linc-sscg0410	0.527761
ENSSSCG00000004614	linc-sscg2463	0.449334
ENSSSCG00000004822	linc-sscg0487	0.155911
ENSSSCG00000004822	linc-sscg2907	0.184031
ENSSSCG00000004822	linc-sscg2960	0.106125
ENSSSCG00000005385	linc-sscg0063	0.378265
ENSSSCG00000005385	linc-sscg0918	0.422931
ENSSSCG00000005385	linc-sscg3186	0.392318
ENSSSCG00000005391	linc-sscg0410	0.528862
ENSSSCG00000005391	linc-sscg2463	0.452013
ENSSSCG00000005445	linc-sscg1408	0.124989
ENSSSCG00000005445	linc-sscg3706	0.394983
ENSSSCG00000005905	linc-sscg3276	0.195236
ENSSSCG00000006069	linc-sscg0410	0.401234
ENSSSCG00000006069	linc-sscg2463	0.368056
ENSSSCG00000006492	linc-sscg0487	0.0664638
ENSSSCG00000006492	linc-sscg2907	0.101188
ENSSSCG00000006492	linc-sscg2960	0.215324
ENSSSCG00000006636	linc-sscg1408	0.138103
ENSSSCG00000006636	linc-sscg3706	0.278531
ENSSSCG00000007665	linc-sscg3276	0.224798
ENSSSCG00000007726	linc-sscg0487	0.206788
ENSSSCG00000007726	linc-sscg2907	0.244717
ENSSSCG00000007726	linc-sscg2960	0.126449
ENSSSCG00000007903	linc-sscg0911	0.281013
ENSSSCG00000007903	linc-sscg2631	0.100079
ENSSSCG00000008448	linc-sscg1408	0.1355
ENSSSCG00000008448	linc-sscg3706	0.198302
ENSSSCG00000008833	linc-sscg1408	0.159554
ENSSSCG00000008833	linc-sscg3706	0.308291
ENSSSCG00000008948	linc-sscg3276	0.243853
ENSSSCG00000009077	linc-sscg1408	0.101351
ENSSSCG00000009077	linc-sscg3706	0.169052
ENSSSCG00000009332	linc-sscg1408	0.203199
ENSSSCG00000009332	linc-sscg3706	0.394119
ENSSSCG00000009724	linc-sscg0487	0.248196
ENSSSCG00000009724	linc-sscg2907	0.276998
ENSSSCG00000009724	linc-sscg2960	0.132985
ENSSSCG00000010445	linc-sscg0444	0.228085
ENSSSCG00000010728	linc-sscg3276	0.159075
ENSSSCG00000011216	linc-sscg0487	0.161743
ENSSSCG00000011216	linc-sscg2907	0.190814
ENSSSCG00000011216	linc-sscg2960	0.130756
ENSSSCG00000011287	linc-sscg0410	0.510905
ENSSSCG00000011287	linc-sscg2463	0.336331
ENSSSCG00000011574	linc-sscg0410	0.533465
ENSSSCG00000011574	linc-sscg2463	0.41152
ENSSSCG00000011673	linc-sscg0487	0.213179
ENSSSCG00000011673	linc-sscg2907	0.235787
ENSSSCG00000011673	linc-sscg2960	0.0971668
ENSSSCG00000011701	linc-sscg0487	0.257101
ENSSSCG00000011701	linc-sscg2907	0.307225
ENSSSCG00000011701	linc-sscg2960	0.224586
ENSSSCG00000011727	linc-sscg0911	0.314684
ENSSSCG00000011727	linc-sscg2631	0.165404
ENSSSCG00000011848	linc-sscg0063	0.379107
ENSSSCG00000011848	linc-sscg0918	0.412566
ENSSSCG00000011848	linc-sscg3186	0.353355
ENSSSCG00000012001	linc-sscg0063	0.290737
ENSSSCG00000012001	linc-sscg0918	0.338824
ENSSSCG00000012001	linc-sscg3186	0.215863
ENSSSCG00000012147	linc-sscg1767	0.356448
ENSSSCG00000012147	linc-sscg3010	0.309745
ENSSSCG00000012480	linc-sscg0063	0.420823
ENSSSCG00000012480	linc-sscg0918	0.408054
ENSSSCG00000012480	linc-sscg3186	0.408556
ENSSSCG00000012527	linc-sscg0063	0.404418
ENSSSCG00000012527	linc-sscg0918	0.433737
ENSSSCG00000012527	linc-sscg3186	0.431452
ENSSSCG00000012754	linc-sscg3276	0.236187
ENSSSCG00000013230	linc-sscg3276	0.316891
ENSSSCG00000014008	linc-sscg0487	0.27249
ENSSSCG00000014008	linc-sscg2907	0.286815
ENSSSCG00000014008	linc-sscg2960	0.133111
ENSSSCG00000014034	linc-sscg3276	0.301319
ENSSSCG00000014117	linc-sscg3276	0.341575
ENSSSCG00000014118	linc-sscg3276	0.355342
ENSSSCG00000014194	linc-sscg0410	0.417831
ENSSSCG00000014194	linc-sscg2463	0.353881
ENSSSCG00000014448	linc-sscg0487	0.246561
ENSSSCG00000014448	linc-sscg2907	0.279263
ENSSSCG00000014448	linc-sscg2960	0.203571
ENSSSCG00000014570	linc-sscg0444	0.297554
ENSSSCG00000014871	linc-sscg3276	0.261708
ENSSSCG00000014978	linc-sscg0063	0.424069
ENSSSCG00000014978	linc-sscg0918	0.431418
ENSSSCG00000014978	linc-sscg3186	0.430375
ENSSSCG00000015404	linc-sscg1408	0.166717
ENSSSCG00000015404	linc-sscg3706	0.317039
ENSSSCG00000015522	linc-sscg1408	0.155697
ENSSSCG00000015522	linc-sscg3706	0.394945
ENSSSCG00000015612	linc-sscg0410	0.47887
ENSSSCG00000015612	linc-sscg2463	0.42655
ENSSSCG00000015617	linc-sscg0063	0.353197
ENSSSCG00000015617	linc-sscg0918	0.367876
ENSSSCG00000015617	linc-sscg3186	0.355601
ENSSSCG00000015870	linc-sscg0410	0.51888
ENSSSCG00000015870	linc-sscg2463	0.449553
ENSSSCG00000016342	linc-sscg3467	0.204745
ENSSSCG00000016342	linc-sscg4197	0.15397
ENSSSCG00000016403	linc-sscg0063	0.265743
ENSSSCG00000016403	linc-sscg0918	0.263757
ENSSSCG00000016403	linc-sscg3186	0.280696
ENSSSCG00000016638	linc-sscg1408	0.230564
ENSSSCG00000016638	linc-sscg3706	0.381538
ENSSSCG00000016689	linc-sscg0063	0.348494
ENSSSCG00000016689	linc-sscg0918	0.369233
ENSSSCG00000016689	linc-sscg3186	0.325974
ENSSSCG00000016823	linc-sscg0063	0.383918
ENSSSCG00000016823	linc-sscg0918	0.400398
ENSSSCG00000016823	linc-sscg3186	0.377466
ENSSSCG00000016869	linc-sscg1408	0.193291
ENSSSCG00000016869	linc-sscg3706	0.392832
ENSSSCG00000016933	linc-sscg1408	0.229625
ENSSSCG00000016933	linc-sscg3706	0.398679
ENSSSCG00000017026	linc-sscg0410	0.519804
ENSSSCG00000017026	linc-sscg2463	0.450269
ENSSSCG00000017141	linc-sscg0410	0.502003
ENSSSCG00000017141	linc-sscg2463	0.355172
ENSSSCG00000018056	linc-sscg0410	0.370721
ENSSSCG00000018056	linc-sscg2463	0.267432
ENSSSCG00000018700	linc-sscg0063	0.398444
ENSSSCG00000018700	linc-sscg0918	0.389928
ENSSSCG00000018700	linc-sscg3186	0.398098
ENSSSCG00000019430	linc-sscg0063	0.356138
ENSSSCG00000019430	linc-sscg0918	0.379671
ENSSSCG00000019430	linc-sscg3186	0.367072
ENSSSCG00000019556	linc-sscg3276	0.351188
ENSSSCG00000020439	linc-sscg3276	0.330748
ENSSSCG00000020953	linc-sscg0410	0.505302
ENSSSCG00000020953	linc-sscg2463	0.457299
ENSSSCG00000021720	linc-sscg0444	0.240199
ENSSSCG00000021852	linc-sscg0487	0.221941
ENSSSCG00000021852	linc-sscg2907	0.250991
ENSSSCG00000021852	linc-sscg2960	0.227789
ENSSSCG00000022314	linc-sscg1408	0.138877
ENSSSCG00000022314	linc-sscg3706	0.216793
ENSSSCG00000022483	linc-sscg3276	0.241501
ENSSSCG00000022484	linc-sscg3276	0.231102
ENSSSCG00000022644	linc-sscg0444	0.335668
ENSSSCG00000022894	linc-sscg0487	0.190912
ENSSSCG00000022894	linc-sscg2907	0.194107
ENSSSCG00000022894	linc-sscg2960	0.138328
ENSSSCG00000023489	linc-sscg3467	0.301884
ENSSSCG00000023489	linc-sscg4197	0.137068
ENSSSCG00000023745	linc-sscg0487	0.251882
ENSSSCG00000023745	linc-sscg2907	0.264772
ENSSSCG00000023745	linc-sscg2960	0.141527
ENSSSCG00000023806	linc-sscg0410	0.524254
ENSSSCG00000023806	linc-sscg2463	0.439892
ENSSSCG00000023859	linc-sscg0410	0.537988
ENSSSCG00000023859	linc-sscg2463	0.45178
ENSSSCG00000023934	linc-sscg0410	0.537246
ENSSSCG00000023934	linc-sscg2463	0.451231
ENSSSCG00000024351	linc-sscg1408	0.229605
ENSSSCG00000024351	linc-sscg3706	0.384284
ENSSSCG00000024447	linc-sscg1767	0.207786
ENSSSCG00000024447	linc-sscg3010	0.193157
ENSSSCG00000024520	linc-sscg3276	0.319377
ENSSSCG00000024558	linc-sscg1767	0.215683
ENSSSCG00000024558	linc-sscg3010	0.251426
ENSSSCG00000024699	linc-sscg3276	0.337066
ENSSSCG00000024899	linc-sscg0444	0.22576
ENSSSCG00000024919	linc-sscg3276	0.276772
ENSSSCG00000025005	linc-sscg0063	0.288845
ENSSSCG00000025005	linc-sscg0918	0.359681
ENSSSCG00000025005	linc-sscg3186	0.286689
ENSSSCG00000025353	linc-sscg0410	0.549545
ENSSSCG00000025353	linc-sscg2463	0.428497
ENSSSCG00000025879	linc-sscg0410	0.535285
ENSSSCG00000025879	linc-sscg2463	0.450605
ENSSSCG00000026668	linc-sscg0410	0.454543
ENSSSCG00000026668	linc-sscg2463	0.316085
ENSSSCG00000026780	linc-sscg0410	0.47911
ENSSSCG00000026780	linc-sscg2463	0.431672
ENSSSCG00000027091	linc-sscg0444	0.327332
ENSSSCG00000027401	linc-sscg0063	0.360063
ENSSSCG00000027401	linc-sscg0918	0.353969
ENSSSCG00000027401	linc-sscg3186	0.346452
ENSSSCG00000027643	linc-sscg0063	0.343783
ENSSSCG00000027643	linc-sscg0918	0.36395
ENSSSCG00000027643	linc-sscg3186	0.339601
ENSSSCG00000027712	linc-sscg0410	0.394238
ENSSSCG00000027712	linc-sscg2463	0.265755
ENSSSCG00000027992	linc-sscg3276	0.356608
ENSSSCG00000028079	linc-sscg1408	0.13786
ENSSSCG00000028079	linc-sscg3706	0.340414
ENSSSCG00000028776	linc-sscg0487	0.244684
ENSSSCG00000028776	linc-sscg2907	0.280485
ENSSSCG00000028776	linc-sscg2960	0.167498
ENSSSCG00000029200	linc-sscg0410	0.473898
ENSSSCG00000029200	linc-sscg2463	0.397433
ENSSSCG00000029346	linc-sscg0444	0.248282
ENSSSCG00000029360	linc-sscg0487	0.150468
ENSSSCG00000029360	linc-sscg2907	0.166775
ENSSSCG00000029360	linc-sscg2960	0.17295
ENSSSCG00000029395	linc-sscg0487	0.184785
ENSSSCG00000029395	linc-sscg2907	0.265976
ENSSSCG00000029395	linc-sscg2960	0.295508
ENSSSCG00000029449	linc-sscg0911	0.214732
ENSSSCG00000029449	linc-sscg2631	0.240701
ENSSSCG00000029563	linc-sscg0063	0.31309
ENSSSCG00000029563	linc-sscg0918	0.370708
ENSSSCG00000029563	linc-sscg3186	0.310576
ENSSSCG00000029805	linc-sscg0410	0.503064
ENSSSCG00000029805	linc-sscg2463	0.42877
ENSSSCG00000030018	linc-sscg0487	0.25294
ENSSSCG00000030018	linc-sscg2907	0.228814
ENSSSCG00000030018	linc-sscg2960	0.086976
ENSSSCG00000030271	linc-sscg0063	0.409224
ENSSSCG00000030271	linc-sscg0918	0.426428
ENSSSCG00000030271	linc-sscg3186	0.409542

## Sheet: Pearson
geneID	lincRNA	Pearson correlation coefficient	P-value
ENSSSCG00000014008	linc-sscg0487	1	0
ENSSSCG00000001715	linc-sscg0410	0.991598	0.0001
ENSSSCG00000017026	linc-sscg0410	0.992298	0.0001
ENSSSCG00000025353	linc-sscg0410	0.992488	0.0001
ENSSSCG00000012527	linc-sscg0918	0.991194	0.0001
ENSSSCG00000000418	linc-sscg1767	0.990593	0.0001
ENSSSCG00000014978	linc-sscg3186	0.991972	0.0001
ENSSSCG00000030271	linc-sscg3186	0.991963	0.0001
ENSSSCG00000019556	linc-sscg3276	0.990119	0.0001
ENSSSCG00000000917	linc-sscg0063	0.989691	0.0002
ENSSSCG00000000439	linc-sscg0410	0.988477	0.0002
ENSSSCG00000005391	linc-sscg0410	0.987823	0.0002
ENSSSCG00000022644	linc-sscg0444	0.988968	0.0002
ENSSSCG00000000781	linc-sscg0918	0.98808	0.0002
ENSSSCG00000019430	linc-sscg0918	0.988718	0.0002
ENSSSCG00000012480	linc-sscg3186	0.98711	0.0002
ENSSSCG00000018700	linc-sscg3186	0.987367	0.0002
ENSSSCG00000009332	linc-sscg3706	0.989068	0.0002
ENSSSCG00000024351	linc-sscg3706	0.987209	0.0002
ENSSSCG00000015617	linc-sscg0918	0.985657	0.0003
ENSSSCG00000027712	linc-sscg2463	0.985318	0.0003
ENSSSCG00000011701	linc-sscg2907	0.986663	0.0003
ENSSSCG00000014008	linc-sscg2907	0.986471	0.0003
ENSSSCG00000001458	linc-sscg3010	0.984922	0.0003
ENSSSCG00000015522	linc-sscg3706	0.986791	0.0003
ENSSSCG00000012527	linc-sscg0063	0.983228	0.0004
ENSSSCG00000000717	linc-sscg0410	0.982962	0.0004
ENSSSCG00000002637	linc-sscg0410	0.983166	0.0004
ENSSSCG00000011727	linc-sscg0911	0.983206	0.0004
ENSSSCG00000011848	linc-sscg0918	0.982606	0.0005
ENSSSCG00000027643	linc-sscg0918	0.981343	0.0005
ENSSSCG00000012147	linc-sscg1767	0.982375	0.0005
ENSSSCG00000020439	linc-sscg3276	0.981035	0.0005
ENSSSCG00000024699	linc-sscg3276	0.981826	0.0005
ENSSSCG00000000781	linc-sscg0063	0.979336	0.0006
ENSSSCG00000023806	linc-sscg0410	0.980567	0.0006
ENSSSCG00000029805	linc-sscg0410	0.979743	0.0006
ENSSSCG00000012527	linc-sscg3186	0.980508	0.0006
ENSSSCG00000013230	linc-sscg3276	0.979375	0.0006
ENSSSCG00000012001	linc-sscg3706	0.979688	0.0006
ENSSSCG00000000917	linc-sscg3186	0.97785	0.0007
ENSSSCG00000015612	linc-sscg0410	0.97682	0.0008
ENSSSCG00000001485	linc-sscg2960	0.976747	0.0008
ENSSSCG00000000418	linc-sscg3010	0.976452	0.0008
ENSSSCG00000027992	linc-sscg3276	0.976952	0.0008
ENSSSCG00000001473	linc-sscg0410	0.97542	0.0009
ENSSSCG00000007903	linc-sscg0911	0.975259	0.0009
ENSSSCG00000028776	linc-sscg2907	0.975271	0.0009
ENSSSCG00000024853	linc-sscg3276	0.975627	0.0009
ENSSSCG00000003722	linc-sscg0410	0.974343	0.001
ENSSSCG00000011574	linc-sscg0410	0.973917	0.001
ENSSSCG00000016972	linc-sscg3467	0.973757	0.001
ENSSSCG00000026780	linc-sscg0410	0.972535	0.0011
ENSSSCG00000027091	linc-sscg0444	0.972745	0.0011
ENSSSCG00000009724	linc-sscg2907	0.973127	0.0011
ENSSSCG00000023745	linc-sscg2907	-0.973338	0.0011
ENSSSCG00000021356	linc-sscg3276	0.973173	0.0011
ENSSSCG00000029839	linc-sscg3276	0.972564	0.0011
ENSSSCG00000021395	linc-sscg3467	0.972411	0.0011
ENSSSCG00000014978	linc-sscg0063	0.971968	0.0012
ENSSSCG00000000917	linc-sscg0918	0.972173	0.0012
ENSSSCG00000024520	linc-sscg3276	0.971356	0.0012
ENSSSCG00000023489	linc-sscg3467	0.971765	0.0012
ENSSSCG00000012480	linc-sscg0063	0.9703	0.0013
ENSSSCG00000023745	linc-sscg0487	-0.970093	0.0013
ENSSSCG00000005385	linc-sscg0918	0.970745	0.0013
ENSSSCG00000016933	linc-sscg3706	0.970789	0.0013
ENSSSCG00000029395	linc-sscg2960	0.969373	0.0014
ENSSSCG00000014118	linc-sscg3276	0.968687	0.0015
ENSSSCG00000025162	linc-sscg3276	0.968369	0.0015
ENSSSCG00000029360	linc-sscg4197	0.967565	0.0016
ENSSSCG00000029563	linc-sscg0918	0.966092	0.0017
ENSSSCG00000014448	linc-sscg2907	0.966619	0.0017
ENSSSCG00000016823	linc-sscg0063	0.965645	0.0018
ENSSSCG00000029200	linc-sscg0410	0.964102	0.0019
ENSSSCG00000014448	linc-sscg0487	0.963414	0.002
ENSSSCG00000014978	linc-sscg0918	0.963496	0.002
ENSSSCG00000026668	linc-sscg2463	0.96349	0.002
ENSSSCG00000023138	linc-sscg3467	0.961194	0.0022
ENSSSCG00000027401	linc-sscg3186	0.960719	0.0023
ENSSSCG00000005385	linc-sscg3186	0.958489	0.0025
ENSSSCG00000015617	linc-sscg0063	0.957636	0.0027
ENSSSCG00000011701	linc-sscg0487	0.957551	0.0027
ENSSSCG00000001203	linc-sscg2907	-0.956497	0.0028
ENSSSCG00000014117	linc-sscg3276	0.954455	0.0031
ENSSSCG00000001076	linc-sscg3186	0.953214	0.0032
ENSSSCG00000002864	linc-sscg2960	0.952756	0.0033
ENSSSCG00000025005	linc-sscg0918	0.951954	0.0034
ENSSSCG00000030018	linc-sscg0487	0.951548	0.0035
ENSSSCG00000024520	linc-sscg2960	0.951167	0.0035
ENSSSCG00000016689	linc-sscg3186	0.951391	0.0035
ENSSSCG00000016869	linc-sscg3706	0.950961	0.0035
ENSSSCG00000018700	linc-sscg0063	0.950304	0.0036
ENSSSCG00000009724	linc-sscg0487	0.950152	0.0037
ENSSSCG00000030271	linc-sscg0918	0.950171	0.0037
ENSSSCG00000019430	linc-sscg0063	0.948405	0.0039
ENSSSCG00000027643	linc-sscg0063	0.948318	0.0039
ENSSSCG00000007726	linc-sscg2907	-0.948342	0.0039
ENSSSCG00000000781	linc-sscg3186	0.947876	0.004
ENSSSCG00000001076	linc-sscg0063	0.944835	0.0045
ENSSSCG00000028776	linc-sscg0487	0.944401	0.0046
ENSSSCG00000021852	linc-sscg2907	-0.944041	0.0046
ENSSSCG00000024699	linc-sscg2960	0.944061	0.0046
ENSSSCG00000027643	linc-sscg3706	0.944088	0.0046
ENSSSCG00000030271	linc-sscg0063	0.943365	0.0047
ENSSSCG00000016823	linc-sscg3706	0.943708	0.0047
ENSSSCG00000014570	linc-sscg0444	0.942706	0.0048
ENSSSCG00000001458	linc-sscg1767	0.941729	0.005
ENSSSCG00000011848	linc-sscg3706	0.941673	0.005
ENSSSCG00000001203	linc-sscg0487	-0.940373	0.0052
ENSSSCG00000017141	linc-sscg2463	0.940694	0.0052
ENSSSCG00000017141	linc-sscg0410	0.939878	0.0053
ENSSSCG00000012480	linc-sscg0918	0.940092	0.0053
ENSSSCG00000006069	linc-sscg2463	0.939835	0.0053
ENSSSCG00000029346	linc-sscg0444	0.939337	0.0054
ENSSSCG00000025162	linc-sscg3186	0.939484	0.0054
ENSSSCG00000027401	linc-sscg0063	0.938659	0.0055
ENSSSCG00000011673	linc-sscg2907	0.938568	0.0055
ENSSSCG00000011287	linc-sscg0410	0.93845	0.0056
ENSSSCG00000005385	linc-sscg0063	0.937556	0.0057
ENSSSCG00000015545	linc-sscg0444	0.936912	0.0058
ENSSSCG00000013230	linc-sscg2960	0.937288	0.0058
ENSSSCG00000024558	linc-sscg3010	0.937023	0.0058
ENSSSCG00000011848	linc-sscg0063	0.936874	0.0059
ENSSSCG00000006069	linc-sscg0410	0.936169	0.006
ENSSSCG00000016689	linc-sscg0918	0.935379	0.0061
ENSSSCG00000015617	linc-sscg3706	0.934972	0.0062
ENSSSCG00000024447	linc-sscg2960	-0.934415	0.0063
ENSSSCG00000000922	linc-sscg0410	0.932862	0.0066
ENSSSCG00000021356	linc-sscg3186	0.933088	0.0066
ENSSSCG00000016342	linc-sscg1408	0.932489	0.0067
ENSSSCG00000012147	linc-sscg3010	0.930063	0.0072
ENSSSCG00000029563	linc-sscg0063	0.929449	0.0073
ENSSSCG00000024558	linc-sscg4197	0.92885	0.0074
ENSSSCG00000021852	linc-sscg0487	-0.928365	0.0075
ENSSSCG00000029395	linc-sscg2907	0.928178	0.0076
ENSSSCG00000029563	linc-sscg3706	0.928124	0.0076
ENSSSCG00000016689	linc-sscg0063	0.927451	0.0077
ENSSSCG00000014194	linc-sscg0410	0.927379	0.0077
ENSSSCG00000024853	linc-sscg3186	0.927444	0.0077
ENSSSCG00000029839	linc-sscg3186	0.927334	0.0077
ENSSSCG00000019430	linc-sscg3706	0.927653	0.0077
ENSSSCG00000018700	linc-sscg0918	0.926839	0.0078
ENSSSCG00000015522	linc-sscg0918	0.926676	0.0079
ENSSSCG00000024899	linc-sscg0911	0.926186	0.008
ENSSSCG00000028079	linc-sscg3706	0.924917	0.0082
ENSSSCG00000014326	linc-sscg3467	0.924485	0.0083
ENSSSCG00000001485	linc-sscg3276	0.924054	0.0084
ENSSSCG00000011673	linc-sscg2631	0.923652	0.0085
ENSSSCG00000020439	linc-sscg2960	0.923845	0.0085
ENSSSCG00000007665	linc-sscg2960	0.923153	0.0086
ENSSSCG00000019430	linc-sscg3186	0.923366	0.0086
ENSSSCG00000004822	linc-sscg2631	-0.922286	0.0088
ENSSSCG00000016823	linc-sscg3186	0.922491	0.0088
ENSSSCG00000015617	linc-sscg3186	0.922164	0.0089
ENSSSCG00000005445	linc-sscg3706	0.920016	0.0093
ENSSSCG00000011673	linc-sscg0487	0.918858	0.0096
ENSSSCG00000024899	linc-sscg0444	0.918302	0.0097
ENSSSCG00000015404	linc-sscg3706	0.917814	0.0099
ENSSSCG00000030810	linc-sscg0911	0.917099	0.01
ENSSSCG00000000781	linc-sscg3706	0.916	0.0103
ENSSSCG00000011287	linc-sscg2463	0.915335	0.0104
ENSSSCG00000007665	linc-sscg2907	0.915524	0.0104
ENSSSCG00000030018	linc-sscg2907	0.91566	0.0104
ENSSSCG00000024351	linc-sscg0918	0.914771	0.0106
ENSSSCG00000006492	linc-sscg3276	0.91485	0.0106
ENSSSCG00000000922	linc-sscg2463	0.914488	0.0107
ENSSSCG00000024358	linc-sscg2463	0.914304	0.0107
ENSSSCG00000027401	linc-sscg0918	0.913948	0.0108
ENSSSCG00000029563	linc-sscg3186	0.913733	0.0108
ENSSSCG00000027712	linc-sscg0487	0.913184	0.011
ENSSSCG00000001473	linc-sscg2463	0.913274	0.011
ENSSSCG00000011574	linc-sscg2463	0.913091	0.011
ENSSSCG00000026668	linc-sscg0410	0.91269	0.0111
ENSSSCG00000012001	linc-sscg0918	0.91208	0.0113
ENSSSCG00000025879	linc-sscg2463	0.911664	0.0114
ENSSSCG00000009724	linc-sscg2631	0.910955	0.0115
ENSSSCG00000007726	linc-sscg0487	-0.91015	0.0117
ENSSSCG00000016403	linc-sscg3186	0.910466	0.0117
ENSSSCG00000027643	linc-sscg3186	0.909824	0.0118
ENSSSCG00000008448	linc-sscg0410	0.909627	0.0119
ENSSSCG00000019556	linc-sscg2960	0.909625	0.0119
ENSSSCG00000009077	linc-sscg0410	0.909206	0.012
ENSSSCG00000020953	linc-sscg2463	0.908442	0.0122
ENSSSCG00000021720	linc-sscg0444	0.907238	0.0125
ENSSSCG00000016869	linc-sscg0918	0.906884	0.0126
ENSSSCG00000006492	linc-sscg3186	0.906656	0.0127
ENSSSCG00000018056	linc-sscg2463	0.904747	0.0132
ENSSSCG00000029449	linc-sscg2631	-0.904782	0.0132
ENSSSCG00000021852	linc-sscg2960	-0.90461	0.0132
ENSSSCG00000010445	linc-sscg0444	0.90438	0.0133
ENSSSCG00000001076	linc-sscg0918	0.904131	0.0133
ENSSSCG00000014034	linc-sscg3276	0.902699	0.0137
ENSSSCG00000001248	linc-sscg2463	0.902352	0.0138
ENSSSCG00000016403	linc-sscg2960	0.901613	0.014
ENSSSCG00000016403	linc-sscg3276	0.901638	0.014
ENSSSCG00000006492	linc-sscg2960	0.900976	0.0142
ENSSSCG00000012754	linc-sscg2960	0.901173	0.0142
ENSSSCG00000023859	linc-sscg2463	0.900655	0.0143
ENSSSCG00000022314	linc-sscg0410	0.899687	0.0146
ENSSSCG00000029360	linc-sscg1408	0.899403	0.0147
ENSSSCG00000025005	linc-sscg3706	0.89864	0.0149
ENSSSCG00000008833	linc-sscg3706	0.898287	0.015
ENSSSCG00000002864	linc-sscg2907	0.895423	0.0158
ENSSSCG00000025353	linc-sscg2463	0.89465	0.0161
ENSSSCG00000026780	linc-sscg2463	0.89265	0.0167
ENSSSCG00000014448	linc-sscg2960	0.892299	0.0168
ENSSSCG00000009332	linc-sscg0918	0.891828	0.0169
ENSSSCG00000000717	linc-sscg2463	0.891867	0.0169
ENSSSCG00000010445	linc-sscg2907	-0.891782	0.0169
ENSSSCG00000025005	linc-sscg0063	0.889875	0.0175
ENSSSCG00000025005	linc-sscg3186	0.889751	0.0176
ENSSSCG00000001203	linc-sscg2631	-0.889317	0.0177
ENSSSCG00000006636	linc-sscg0487	0.889045	0.0178
ENSSSCG00000024351	linc-sscg0063	0.888143	0.0181
ENSSSCG00000004822	linc-sscg2907	-0.887958	0.0181
ENSSSCG00000016869	linc-sscg1408	-0.887503	0.0183
ENSSSCG00000006636	linc-sscg3706	0.88732	0.0183
ENSSSCG00000029346	linc-sscg0911	0.886808	0.0185
ENSSSCG00000002637	linc-sscg2463	0.886499	0.0186
ENSSSCG00000015612	linc-sscg2463	0.886608	0.0186
ENSSSCG00000005445	linc-sscg0918	0.886161	0.0187
ENSSSCG00000028776	linc-sscg2631	0.886283	0.0187
ENSSSCG00000016869	linc-sscg0063	0.885779	0.0188
ENSSSCG00000011216	linc-sscg2907	-0.885006	0.0191
ENSSSCG00000016638	linc-sscg0918	0.884718	0.0192
ENSSSCG00000011848	linc-sscg3186	0.884584	0.0192
ENSSSCG00000007726	linc-sscg2631	-0.884018	0.0194
ENSSSCG00000012147	linc-sscg1408	0.883837	0.0195
ENSSSCG00000015870	linc-sscg0410	0.999012	0.0198
ENSSSCG00000009077	linc-sscg2463	0.882832	0.0198
ENSSSCG00000027401	linc-sscg3276	0.882772	0.0198
ENSSSCG00000000873	linc-sscg2463	0.88236	0.0199
ENSSSCG00000029449	linc-sscg0911	0.880981	0.0204
ENSSSCG00000015870	linc-sscg2463	0.880588	0.0205
ENSSSCG00000026668	linc-sscg0487	0.879357	0.021
ENSSSCG00000017026	linc-sscg2463	0.878084	0.0214
ENSSSCG00000011701	linc-sscg2960	0.878171	0.0214
ENSSSCG00000029839	linc-sscg2960	0.877991	0.0214
ENSSSCG00000022894	linc-sscg0487	-0.877437	0.0216
ENSSSCG00000021720	linc-sscg2907	-0.877355	0.0216
ENSSSCG00000024447	linc-sscg1408	0.876651	0.0219
ENSSSCG00000001203	linc-sscg2463	-0.876161	0.0221
ENSSSCG00000022894	linc-sscg4197	0.876005	0.0221
ENSSSCG00000022894	linc-sscg0444	0.875513	0.0223
ENSSSCG00000027992	linc-sscg2960	0.875111	0.0224
ENSSSCG00000014118	linc-sscg2960	0.873653	0.0229
ENSSSCG00000001076	linc-sscg3276	0.873177	0.0231
ENSSSCG00000018700	linc-sscg3276	0.873285	0.0231
ENSSSCG00000005391	linc-sscg2463	0.87263	0.0233
ENSSSCG00000014117	linc-sscg2960	0.872438	0.0234
ENSSSCG00000008948	linc-sscg2960	0.870925	0.0239
ENSSSCG00000021720	linc-sscg4197	0.870843	0.0239
ENSSSCG00000021720	linc-sscg2960	-0.870716	0.024
ENSSSCG00000022894	linc-sscg3010	0.870219	0.0242
ENSSSCG00000024919	linc-sscg3276	0.870008	0.0242
ENSSSCG00000029395	linc-sscg0487	0.869835	0.0243
ENSSSCG00000004614	linc-sscg2463	0.869315	0.0245
ENSSSCG00000001076	linc-sscg2960	0.86929	0.0245
ENSSSCG00000007726	linc-sscg0911	0.868158	0.0249
ENSSSCG00000006492	linc-sscg0063	0.867404	0.0252
ENSSSCG00000028079	linc-sscg0487	0.867428	0.0252
ENSSSCG00000015522	linc-sscg0063	0.867244	0.0253
ENSSSCG00000018056	linc-sscg0487	0.867085	0.0253
ENSSSCG00000024447	linc-sscg4197	0.867174	0.0253
ENSSSCG00000013303	linc-sscg2463	0.866839	0.0254
ENSSSCG00000024853	linc-sscg2960	0.867001	0.0254
ENSSSCG00000005445	linc-sscg0487	0.866172	0.0257
ENSSSCG00000018056	linc-sscg0410	0.865917	0.0258
ENSSSCG00000029805	linc-sscg2463	0.865526	0.0259
ENSSSCG00000027712	linc-sscg0410	0.86368	0.0266
ENSSSCG00000030018	linc-sscg0444	-0.863608	0.0266
ENSSSCG00000025162	linc-sscg0063	0.863335	0.0267
ENSSSCG00000026302	linc-sscg3467	0.863175	0.0268
ENSSSCG00000016403	linc-sscg0063	0.862838	0.0269
ENSSSCG00000027712	linc-sscg2907	0.862481	0.0271
ENSSSCG00000013303	linc-sscg0487	0.861843	0.0273
ENSSSCG00000024351	linc-sscg1408	-0.861862	0.0273
ENSSSCG00000001715	linc-sscg2463	0.861933	0.0273
ENSSSCG00000023934	linc-sscg2463	0.861728	0.0274
ENSSSCG00000011216	linc-sscg0487	-0.861354	0.0275
ENSSSCG00000028776	linc-sscg0911	-0.861318	0.0275
ENSSSCG00000011216	linc-sscg0444	0.860846	0.0277
ENSSSCG00000012754	linc-sscg3276	0.860777	0.0277
ENSSSCG00000014448	linc-sscg1408	-0.859331	0.0283
ENSSSCG00000022894	linc-sscg2907	-0.858706	0.0285
ENSSSCG00000029360	linc-sscg2960	-0.858701	0.0285
ENSSSCG00000007665	linc-sscg3276	0.858848	0.0285
ENSSSCG00000004822	linc-sscg0487	-0.858543	0.0286
ENSSSCG00000006636	linc-sscg2463	0.858534	0.0286
ENSSSCG00000023806	linc-sscg2463	0.858037	0.0288
ENSSSCG00000012001	linc-sscg0063	0.857821	0.0289
ENSSSCG00000015404	linc-sscg0487	0.856829	0.0293
ENSSSCG00000010445	linc-sscg0487	-0.856505	0.0294
ENSSSCG00000027401	linc-sscg2960	0.856529	0.0294
ENSSSCG00000029839	linc-sscg0063	0.856236	0.0295
ENSSSCG00000016342	linc-sscg3467	0.855689	0.0297
ENSSSCG00000012527	linc-sscg3706	0.855345	0.0299
ENSSSCG00000011673	linc-sscg2463	0.85432	0.0303
ENSSSCG00000022894	linc-sscg1408	0.853568	0.0306
ENSSSCG00000024558	linc-sscg1767	0.853604	0.0306
ENSSSCG00000021720	linc-sscg0487	-0.853311	0.0307
ENSSSCG00000021356	linc-sscg0063	0.851966	0.0312
ENSSSCG00000021356	linc-sscg2960	0.851832	0.0313
ENSSSCG00000025162	linc-sscg2960	0.851585	0.0314
ENSSSCG00000002864	linc-sscg4197	-0.851666	0.0314
ENSSSCG00000014008	linc-sscg2463	0.85089	0.0317
ENSSSCG00000024558	linc-sscg1408	0.850488	0.0319
ENSSSCG00000016403	linc-sscg0918	0.849029	0.0325
ENSSSCG00000024358	linc-sscg0487	0.84836	0.0327
ENSSSCG00000029395	linc-sscg3276	0.848048	0.0329
ENSSSCG00000029360	linc-sscg0487	-0.847063	0.0333
ENSSSCG00000008948	linc-sscg3276	0.847155	0.0333
ENSSSCG00000009724	linc-sscg0911	-0.846041	0.0337
ENSSSCG00000029200	linc-sscg2463	0.845299	0.034
ENSSSCG00000003722	linc-sscg2463	0.844732	0.0343
ENSSSCG00000022483	linc-sscg2960	0.844209	0.0345
ENSSSCG00000012147	linc-sscg4197	0.844261	0.0345
ENSSSCG00000007665	linc-sscg0487	0.843955	0.0346
ENSSSCG00000024899	linc-sscg2907	-0.843743	0.0347
ENSSSCG00000024853	linc-sscg0063	0.843641	0.0348
ENSSSCG00000011216	linc-sscg0911	0.843538	0.0348
ENSSSCG00000011673	linc-sscg0911	-0.843553	0.0348
ENSSSCG00000029395	linc-sscg4197	-0.842947	0.0351
ENSSSCG00000000439	linc-sscg2463	0.842732	0.0352
ENSSSCG00000009724	linc-sscg2463	0.841432	0.0357
ENSSSCG00000021852	linc-sscg1408	0.8406	0.0361
ENSSSCG00000009332	linc-sscg0063	0.839657	0.0365
ENSSSCG00000005445	linc-sscg2907	0.83936	0.0366
ENSSSCG00000030018	linc-sscg3706	0.839192	0.0367
ENSSSCG00000029360	linc-sscg2907	-0.838932	0.0368
ENSSSCG00000014871	linc-sscg3276	0.839026	0.0368
ENSSSCG00000024447	linc-sscg3010	0.838359	0.0371
ENSSSCG00000006069	linc-sscg0487	0.837363	0.0375
ENSSSCG00000024447	linc-sscg1767	0.836608	0.0379
ENSSSCG00000029360	linc-sscg3467	0.836116	0.0381
ENSSSCG00000016638	linc-sscg0063	0.835405	0.0384
ENSSSCG00000011727	linc-sscg2631	-0.835323	0.0384
ENSSSCG00000029346	linc-sscg2907	-0.834058	0.039
ENSSSCG00000024558	linc-sscg0487	-0.832618	0.0397
ENSSSCG00000011701	linc-sscg4197	-0.832368	0.0398
ENSSSCG00000007665	linc-sscg2631	0.831912	0.04
ENSSSCG00000014448	linc-sscg4197	-0.831322	0.0403
ENSSSCG00000009332	linc-sscg1408	-0.829504	0.0411
ENSSSCG00000012780	linc-sscg4197	-0.829576	0.0411
ENSSSCG00000005445	linc-sscg0063	0.829183	0.0413
ENSSSCG00000014034	linc-sscg2960	0.828712	0.0415
ENSSSCG00000022894	linc-sscg2960	-0.826564	0.0425
ENSSSCG00000022483	linc-sscg3276	0.825255	0.0431
ENSSSCG00000002864	linc-sscg0487	0.824697	0.0434
ENSSSCG00000014008	linc-sscg4197	-0.824631	0.0434
ENSSSCG00000014194	linc-sscg2463	0.823482	0.044
ENSSSCG00000010445	linc-sscg4197	0.822911	0.0443
ENSSSCG00000016869	linc-sscg3186	0.821672	0.0449
ENSSSCG00000024358	linc-sscg2907	0.820971	0.0452
ENSSSCG00000022484	linc-sscg2960	0.821034	0.0452
ENSSSCG00000008448	linc-sscg2463	0.820256	0.0456
ENSSSCG00000025489	linc-sscg2631	0.819678	0.0458
ENSSSCG00000022314	linc-sscg2463	0.819596	0.0459
ENSSSCG00000016403	linc-sscg2907	0.819517	0.0459
ENSSSCG00000011701	linc-sscg0444	-0.819185	0.0461
ENSSSCG00000028079	linc-sscg2463	0.819065	0.0461
ENSSSCG00000001203	linc-sscg0911	0.817754	0.0468
ENSSSCG00000013303	linc-sscg0410	0.815465	0.0479
ENSSSCG00000006492	linc-sscg0918	0.813897	0.0487
ENSSSCG00000015404	linc-sscg2463	0.813312	0.049
ENSSSCG00000005445	linc-sscg3186	0.812896	0.0492
ENSSSCG00000002864	linc-sscg3276	0.812793	0.0493
ENSSSCG00000011216	linc-sscg0918	-0.811945	0.0497
ENSSSCG00000016689	linc-sscg3706	0.81193	0.0497
ENSSSCG00000012632	linc-sscg2631	-0.811691	0.0499

## Sheet: overlap
lincRNA	geneID	symbol	WGCNA	Pearson correlation coefficient	P-value
linc-sscg0063	ENSSSCG00000000781	ABCD2	0.364965	0.979336	0.0006
linc-sscg0063	ENSSSCG00000014978	ANGPTL5	0.424069	0.971968	0.0012
linc-sscg0063	ENSSSCG00000025005	B4GALT6	0.288845	0.889875	0.0175
linc-sscg0063	ENSSSCG00000016823	C1QTNF3	0.383918	0.965645	0.0018
linc-sscg0063	ENSSSCG00000027643	DIO2	0.343783	0.948318	0.0039
linc-sscg0063	ENSSSCG00000015617	G0S2	0.353197	0.957636	0.0027
linc-sscg0063	ENSSSCG00000030271	GSTO2	0.409224	0.943365	0.0047
linc-sscg0063	ENSSSCG00000000917	KERA	0.414081	0.989691	0.0002
linc-sscg0063	ENSSSCG00000005385	NR4A3	0.378265	0.937556	0.0057
linc-sscg0063	ENSSSCG00000027401	OPRD1	0.360063	0.938659	0.0055
linc-sscg0063	ENSSSCG00000029563	PTER	0.31309	0.929449	0.0073
linc-sscg0063	ENSSSCG00000018700	RNase_MRP	0.398444	0.950304	0.0036
linc-sscg0063	ENSSSCG00000001076	RNF144B	0.347723	0.944835	0.0045
linc-sscg0063	ENSSSCG00000012001	ROBO1	0.290737	0.857821	0.0289
linc-sscg0063	ENSSSCG00000012527	TCEAL9	0.404418	0.983228	0.0004
linc-sscg0063	ENSSSCG00000011848	TFRC	0.379107	0.936874	0.0059
linc-sscg0063	ENSSSCG00000012480	TNMD	0.420823	0.9703	0.0013
linc-sscg0063	ENSSSCG00000016689	TRIL	0.348494	0.927451	0.0077
linc-sscg0063	ENSSSCG00000016403	VIPR2	0.265743	0.862838	0.0269
linc-sscg0063	ENSSSCG00000019430	ENSSSCG00000019430	0.356138	0.948405	0.0039
linc-sscg0410	ENSSSCG00000017141	AATK	0.502003	0.939878	0.0053
linc-sscg0410	ENSSSCG00000011574	ATP2B2	0.533465	0.973917	0.001
linc-sscg0410	ENSSSCG00000003722	CDH2	0.506477	0.974343	0.001
linc-sscg0410	ENSSSCG00000001473	COL11A2	0.546527	0.97542	0.0009
linc-sscg0410	ENSSSCG00000002637	DBNDD1	0.532509	0.983166	0.0004
linc-sscg0410	ENSSSCG00000026780	EDIL3	0.47911	0.972535	0.0011
linc-sscg0410	ENSSSCG00000001715	ENPP5	0.541094	0.991598	0.0001
linc-sscg0410	ENSSSCG00000017026	GABRA1	0.519804	0.992298	0.0001
linc-sscg0410	ENSSSCG00000011287	HHATL	0.510905	0.93845	0.0056
linc-sscg0410	ENSSSCG00000026668	HIST1H2BN	0.454543	0.91269	0.0111
linc-sscg0410	ENSSSCG00000015612	IRF6	0.47887	0.97682	0.0008
linc-sscg0410	ENSSSCG00000000717	KCNA6	0.544234	0.982962	0.0004
linc-sscg0410	ENSSSCG00000015870	KCNJ3	0.51888	0.999012	0.0198
linc-sscg0410	ENSSSCG00000000439	KIF5A	0.545547	0.988477	0.0002
linc-sscg0410	ENSSSCG00000000922	KITLG	0.370872	0.932862	0.0066
linc-sscg0410	ENSSSCG00000023806	LRRN1	0.524254	0.980567	0.0006
linc-sscg0410	ENSSSCG00000014194	PJA2	0.417831	0.927379	0.0077
linc-sscg0410	ENSSSCG00000006069	RGS22	0.401234	0.936169	0.006
linc-sscg0410	ENSSSCG00000029805	RHOBTB3	0.503064	0.979743	0.0006
linc-sscg0410	ENSSSCG00000018056	SRCIN1	0.370721	0.865917	0.0258
linc-sscg0410	ENSSSCG00000005391	TMEFF1	0.528862	0.987823	0.0002
linc-sscg0410	ENSSSCG00000025353	TNNT1	0.549545	0.992488	0.0001
linc-sscg0410	ENSSSCG00000029200	TRIM2	0.473898	0.964102	0.0019
linc-sscg0410	ENSSSCG00000027712	TUBA8	0.394238	0.86368	0.0266
linc-sscg0444	ENSSSCG00000010445	ANKRD22	0.228085	0.90438	0.0133
linc-sscg0444	ENSSSCG00000029346	DHTKD1	0.248282	0.939337	0.0054
linc-sscg0444	ENSSSCG00000022644	HIST2H2BF	0.335668	0.988968	0.0002
linc-sscg0444	ENSSSCG00000014570	NRIP3	0.297554	0.942706	0.0048
linc-sscg0444	ENSSSCG00000027091	OAZ3	0.327332	0.972745	0.0011
linc-sscg0444	ENSSSCG00000024899	RFLNB	0.22576	0.918302	0.0097
linc-sscg0444	ENSSSCG00000021720	SFMBT2	0.240199	0.907238	0.0125
linc-sscg0487	ENSSSCG00000029360	AL139300.1	0.150468	-0.847063	0.0333
linc-sscg0487	ENSSSCG00000004822	ALDH1A3	0.155911	-0.858543	0.0286
linc-sscg0487	ENSSSCG00000009724	ANHX	0.248196	0.950152	0.0037
linc-sscg0487	ENSSSCG00000014448	ARSI	0.246561	0.963414	0.002
linc-sscg0487	ENSSSCG00000007726	AUTS2	0.206788	-0.91015	0.0117
linc-sscg0487	ENSSSCG00000021852	FAM124B	0.221941	-0.928365	0.0075
linc-sscg0487	ENSSSCG00000022894	GZMH	0.190912	-0.877437	0.0216
linc-sscg0487	ENSSSCG00000028776	HILS1	0.244684	0.944401	0.0046
linc-sscg0487	ENSSSCG00000011216	LRRC3B	0.161743	-0.861354	0.0275
linc-sscg0487	ENSSSCG00000023745	MCOLN3	0.251882	-0.970093	0.0013
linc-sscg0487	ENSSSCG00000014008	SCGB3A1	0.27249	1	0
linc-sscg0487	ENSSSCG00000002864	SLC7A10	0.159201	0.824697	0.0434
linc-sscg0487	ENSSSCG00000011701	TM4SF18	0.257101	0.957551	0.0027
linc-sscg0487	ENSSSCG00000029395	TMEM25	0.184785	0.869835	0.0243
linc-sscg0487	ENSSSCG00000011673	TSPAN6	0.213179	0.918858	0.0096
linc-sscg0487	ENSSSCG00000030018	ZNF396	0.25294	0.951548	0.0035
linc-sscg0487	ENSSSCG00000001203	ZSCAN9	0.230651	-0.940373	0.0052
linc-sscg0911	ENSSSCG00000007903	EMP2	0.281013	0.975259	0.0009
linc-sscg0911	ENSSSCG00000029449	PRG4	0.214732	0.880981	0.0204
linc-sscg0911	ENSSSCG00000011727	PTX3	0.314684	0.983206	0.0004
linc-sscg0918	ENSSSCG00000000781	ABCD2	0.390958	0.98808	0.0002
linc-sscg0918	ENSSSCG00000014978	ANGPTL5	0.431418	0.963496	0.002
linc-sscg0918	ENSSSCG00000025005	B4GALT6	0.359681	0.951954	0.0034
linc-sscg0918	ENSSSCG00000027643	DIO2	0.36395	0.981343	0.0005
linc-sscg0918	ENSSSCG00000015617	G0S2	0.367876	0.985657	0.0003
linc-sscg0918	ENSSSCG00000030271	GSTO2	0.426428	0.950171	0.0037
linc-sscg0918	ENSSSCG00000000917	KERA	0.418424	0.972173	0.0012
linc-sscg0918	ENSSSCG00000005385	NR4A3	0.422931	0.970745	0.0013
linc-sscg0918	ENSSSCG00000027401	OPRD1	0.353969	0.913948	0.0108
linc-sscg0918	ENSSSCG00000029563	PTER	0.370708	0.966092	0.0017
linc-sscg0918	ENSSSCG00000018700	RNase_MRP	0.389928	0.926839	0.0078
linc-sscg0918	ENSSSCG00000001076	RNF144B	0.326306	0.904131	0.0133
linc-sscg0918	ENSSSCG00000012001	ROBO1	0.338824	0.91208	0.0113
linc-sscg0918	ENSSSCG00000012527	TCEAL9	0.433737	0.991194	0.0001
linc-sscg0918	ENSSSCG00000011848	TFRC	0.412566	0.982606	0.0005
linc-sscg0918	ENSSSCG00000012480	TNMD	0.408054	0.940092	0.0053
linc-sscg0918	ENSSSCG00000016689	TRIL	0.369233	0.935379	0.0061
linc-sscg0918	ENSSSCG00000016403	VIPR2	0.263757	0.849029	0.0325
linc-sscg0918	ENSSSCG00000019430	ENSSSCG00000019430	0.379671	0.988718	0.0002
linc-sscg1408	ENSSSCG00000016869	CEP57	0.193291	-0.887503	0.0183
linc-sscg1408	ENSSSCG00000024351	MET	0.229605	-0.861862	0.0273
linc-sscg1408	ENSSSCG00000009332	TEX26	0.203199	-0.829504	0.0411
linc-sscg1767	ENSSSCG00000001458	HLA-DRB1	0.314038	0.941729	0.005
linc-sscg1767	ENSSSCG00000012147	S100G	0.356448	0.982375	0.0005
linc-sscg1767	ENSSSCG00000000418	TAC3	0.373434	0.990593	0.0001
linc-sscg1767	ENSSSCG00000024447	THRSP	0.207786	0.836608	0.0379
linc-sscg1767	ENSSSCG00000024558	USP10	0.215683	0.853604	0.0306
linc-sscg2463	ENSSSCG00000017141	AATK	0.355172	0.940694	0.0052
linc-sscg2463	ENSSSCG00000000873	ANO4	0.430242	0.88236	0.0199
linc-sscg2463	ENSSSCG00000020953	ATP1A4	0.457299	0.908442	0.0122
linc-sscg2463	ENSSSCG00000011574	ATP2B2	0.41152	0.913091	0.011
linc-sscg2463	ENSSSCG00000003722	CDH2	0.421067	0.844732	0.0343
linc-sscg2463	ENSSSCG00000001473	COL11A2	0.402038	0.913274	0.011
linc-sscg2463	ENSSSCG00000002637	DBNDD1	0.421737	0.886499	0.0186
linc-sscg2463	ENSSSCG00000026780	EDIL3	0.431672	0.89265	0.0167
linc-sscg2463	ENSSSCG00000001715	ENPP5	0.453314	0.861933	0.0273
linc-sscg2463	ENSSSCG00000017026	GABRA1	0.450269	0.878084	0.0214
linc-sscg2463	ENSSSCG00000011287	HHATL	0.336331	0.915335	0.0104
linc-sscg2463	ENSSSCG00000026668	HIST1H2BN	0.316085	0.96349	0.002
linc-sscg2463	ENSSSCG00000015612	IRF6	0.42655	0.886608	0.0186
linc-sscg2463	ENSSSCG00000000717	KCNA6	0.425022	0.891867	0.0169
linc-sscg2463	ENSSSCG00000023934	KCNIP4	0.451231	0.861728	0.0274
linc-sscg2463	ENSSSCG00000015870	KCNJ3	0.449553	0.880588	0.0205
linc-sscg2463	ENSSSCG00000000439	KIF5A	0.443946	0.842732	0.0352
linc-sscg2463	ENSSSCG00000000922	KITLG	0.346661	0.914488	0.0107
linc-sscg2463	ENSSSCG00000023806	LRRN1	0.439892	0.858037	0.0288
linc-sscg2463	ENSSSCG00000023859	LRRTM1	0.45178	0.900655	0.0143
linc-sscg2463	ENSSSCG00000001248	MOG	0.45908	0.902352	0.0138
linc-sscg2463	ENSSSCG00000014194	PJA2	0.353881	0.823482	0.044
linc-sscg2463	ENSSSCG00000006069	RGS22	0.368056	0.939835	0.0053
linc-sscg2463	ENSSSCG00000029805	RHOBTB3	0.42877	0.865526	0.0259
linc-sscg2463	ENSSSCG00000025879	SCRT1	0.450605	0.911664	0.0114
linc-sscg2463	ENSSSCG00000018056	SRCIN1	0.267432	0.904747	0.0132
linc-sscg2463	ENSSSCG00000005391	TMEFF1	0.452013	0.87263	0.0233
linc-sscg2463	ENSSSCG00000025353	TNNT1	0.428497	0.89465	0.0161
linc-sscg2463	ENSSSCG00000029200	TRIM2	0.397433	0.845299	0.034
linc-sscg2463	ENSSSCG00000027712	TUBA8	0.265755	0.985318	0.0003
linc-sscg2463	ENSSSCG00000004614	UNC13C	0.449334	0.869315	0.0245
linc-sscg2631	ENSSSCG00000029449	PRG4	0.240701	-0.904782	0.0132
linc-sscg2631	ENSSSCG00000011727	PTX3	0.165404	-0.835323	0.0384
linc-sscg2907	ENSSSCG00000029360	AL139300.1	0.166775	-0.838932	0.0368
linc-sscg2907	ENSSSCG00000004822	ALDH1A3	0.184031	-0.887958	0.0181
linc-sscg2907	ENSSSCG00000009724	ANHX	0.276998	0.973127	0.0011
linc-sscg2907	ENSSSCG00000014448	ARSI	0.279263	0.966619	0.0017
linc-sscg2907	ENSSSCG00000007726	AUTS2	0.244717	-0.948342	0.0039
linc-sscg2907	ENSSSCG00000021852	FAM124B	0.250991	-0.944041	0.0046
linc-sscg2907	ENSSSCG00000022894	GZMH	0.194107	-0.858706	0.0285
linc-sscg2907	ENSSSCG00000028776	HILS1	0.280485	0.975271	0.0009
linc-sscg2907	ENSSSCG00000011216	LRRC3B	0.190814	-0.885006	0.0191
linc-sscg2907	ENSSSCG00000023745	MCOLN3	0.264772	-0.973338	0.0011
linc-sscg2907	ENSSSCG00000014008	SCGB3A1	0.286815	0.986471	0.0003
linc-sscg2907	ENSSSCG00000002864	SLC7A10	0.241431	0.895423	0.0158
linc-sscg2907	ENSSSCG00000011701	TM4SF18	0.307225	0.986663	0.0003
linc-sscg2907	ENSSSCG00000029395	TMEM25	0.265976	0.928178	0.0076
linc-sscg2907	ENSSSCG00000011673	TSPAN6	0.235787	0.938568	0.0055
linc-sscg2907	ENSSSCG00000030018	ZNF396	0.228814	0.91566	0.0104
linc-sscg2907	ENSSSCG00000001203	ZSCAN9	0.249595	-0.956497	0.0028
linc-sscg2960	ENSSSCG00000029360	AL139300.1	0.17295	-0.858701	0.0285
linc-sscg2960	ENSSSCG00000014448	ARSI	0.203571	0.892299	0.0168
linc-sscg2960	ENSSSCG00000006492	BGLAP	0.215324	0.900976	0.0142
linc-sscg2960	ENSSSCG00000021852	FAM124B	0.227789	-0.90461	0.0132
linc-sscg2960	ENSSSCG00000022894	GZMH	0.138328	-0.826564	0.0425
linc-sscg2960	ENSSSCG00000002864	SLC7A10	0.273916	0.952756	0.0033
linc-sscg2960	ENSSSCG00000011701	TM4SF18	0.224586	0.878171	0.0214
linc-sscg2960	ENSSSCG00000029395	TMEM25	0.295508	0.969373	0.0014
linc-sscg3010	ENSSSCG00000001458	HLA-DRB1	0.328001	0.984922	0.0003
linc-sscg3010	ENSSSCG00000012147	S100G	0.309745	0.930063	0.0072
linc-sscg3010	ENSSSCG00000000418	TAC3	0.355429	0.976452	0.0008
linc-sscg3010	ENSSSCG00000024447	THRSP	0.193157	0.838359	0.0371
linc-sscg3010	ENSSSCG00000024558	USP10	0.251426	0.937023	0.0058
linc-sscg3186	ENSSSCG00000000781	ABCD2	0.382225	0.947876	0.004
linc-sscg3186	ENSSSCG00000014978	ANGPTL5	0.430375	0.991972	0.0001
linc-sscg3186	ENSSSCG00000025005	B4GALT6	0.286689	0.889751	0.0176
linc-sscg3186	ENSSSCG00000016823	C1QTNF3	0.377466	0.922491	0.0088
linc-sscg3186	ENSSSCG00000027643	DIO2	0.339601	0.909824	0.0118
linc-sscg3186	ENSSSCG00000015617	G0S2	0.355601	0.922164	0.0089
linc-sscg3186	ENSSSCG00000030271	GSTO2	0.409542	0.991963	0.0001
linc-sscg3186	ENSSSCG00000000917	KERA	0.435391	0.97785	0.0007
linc-sscg3186	ENSSSCG00000005385	NR4A3	0.392318	0.958489	0.0025
linc-sscg3186	ENSSSCG00000027401	OPRD1	0.346452	0.960719	0.0023
linc-sscg3186	ENSSSCG00000029563	PTER	0.310576	0.913733	0.0108
linc-sscg3186	ENSSSCG00000018700	RNase_MRP	0.398098	0.987367	0.0002
linc-sscg3186	ENSSSCG00000001076	RNF144B	0.327394	0.953214	0.0032
linc-sscg3186	ENSSSCG00000012527	TCEAL9	0.431452	0.980508	0.0006
linc-sscg3186	ENSSSCG00000011848	TFRC	0.353355	0.884584	0.0192
linc-sscg3186	ENSSSCG00000012480	TNMD	0.408556	0.98711	0.0002
linc-sscg3186	ENSSSCG00000016689	TRIL	0.325974	0.951391	0.0035
linc-sscg3186	ENSSSCG00000016403	VIPR2	0.280696	0.910466	0.0117
linc-sscg3186	ENSSSCG00000019430	ENSSSCG00000019430	0.367072	0.923366	0.0086
linc-sscg3276	ENSSSCG00000019556	7SK	0.351188	0.990119	0.0001
linc-sscg3276	ENSSSCG00000024520	ABCB4	0.319377	0.971356	0.0012
linc-sscg3276	ENSSSCG00000008948	ALB	0.243853	0.847155	0.0333
linc-sscg3276	ENSSSCG00000013230	FAM180B	0.316891	0.979375	0.0006
linc-sscg3276	ENSSSCG00000012754	GABRE	0.236187	0.860777	0.0277
linc-sscg3276	ENSSSCG00000022483	GPBAR1	0.241501	0.825255	0.0431
linc-sscg3276	ENSSSCG00000007665	IRS3P	0.224798	0.858848	0.0285
linc-sscg3276	ENSSSCG00000024699	Metazoa_SRP	0.337066	0.981826	0.0005
linc-sscg3276	ENSSSCG00000001485	MLIP	0.279919	0.924054	0.0084
linc-sscg3276	ENSSSCG00000027992	MST1R	0.356608	0.976952	0.0008
linc-sscg3276	ENSSSCG00000014034	N4BP3	0.301319	0.902699	0.0137
linc-sscg3276	ENSSSCG00000024919	RDH16	0.276772	0.870008	0.0242
linc-sscg3276	ENSSSCG00000020439	RNaseP_nuc	0.330748	0.981035	0.0005
linc-sscg3276	ENSSSCG00000014117	THBS4	0.341575	0.954455	0.0031
linc-sscg3276	ENSSSCG00000014118	THBS4	0.355342	0.968687	0.0015
linc-sscg3276	ENSSSCG00000014871	TSKU	0.261708	0.839026	0.0368
linc-sscg3467	ENSSSCG00000023489	CXCL9	0.301884	0.971765	0.0012
linc-sscg3467	ENSSSCG00000016342	HES6	0.204745	0.855689	0.0297
linc-sscg3706	ENSSSCG00000015522	ANGPTL1	0.394945	0.986791	0.0003
linc-sscg3706	ENSSSCG00000016869	CEP57	0.392832	0.950961	0.0035
linc-sscg3706	ENSSSCG00000016933	ELOVL7	0.398679	0.970789	0.0013
linc-sscg3706	ENSSSCG00000005445	FRRS1L	0.394983	0.920016	0.0093
linc-sscg3706	ENSSSCG00000006636	GABPB2	0.278531	0.88732	0.0183
linc-sscg3706	ENSSSCG00000024351	MET	0.384284	0.987209	0.0002
linc-sscg3706	ENSSSCG00000028079	RPL15	0.340414	0.924917	0.0082
linc-sscg3706	ENSSSCG00000015404	SEMA3C	0.317039	0.917814	0.0099
linc-sscg3706	ENSSSCG00000008833	SGCB	0.308291	0.898287	0.015
linc-sscg3706	ENSSSCG00000009332	TEX26	0.394119	0.989068	0.0002
