# Supplementary material for: Transcriptome Analysis of Adipose Tissue Indicates That the cAMP Signaling Pathway Affects the Feed Efficiency of Pigs
Source: Genes (Basel). 2018 Jul 4;9(7):336. doi: 10.3390/genes9070336 (PMC6070815; doi:10.3390/genes9070336)
Supplement: Supplementary file 1 [file genes-09-00336-s001.zip › File S3.xlsx]

## Sheet: GO Molecular Function
ID	Term	Count	%	PValue	Genes
GO:0005509	calcium ion binding	11	8.33333	0.0196709	ATP2B2, MYL4, BGLAP, APCS, CLSTN3, CLSTN1, S100G, EDIL3, CDH2, KCNIP4, THBS4
GO:0022851	GABA-gated chloride ion channel activity	2	1.51515	0.0324515	GABRE, GABRA1
GO:0019825	oxygen binding	3	2.27273	0.0382287	CYP3A5, ALB, HBA2
GO:0001849	complement component C1q binding	2	1.51515	0.0576594	APCS, PTX3
GO:0046790	virion binding	2	1.51515	0.063859	APCS, PTX3
GO:0017154	semaphorin receptor activity	2	1.51515	0.0761372	PLXNB3, MET
GO:0001618	virus receptor activity	3	2.27273	0.0775574	TFRC, HLA-DRB1, MOG

## Sheet: KEGG Pathway
ID	Term	Count	%	PValue	Genes
hsa04978	Mineral absorption	3	2.27273	0.0343591	ATP1A4, S100G, SLC39A4
hsa05144	Malaria	3	2.27273	0.0385759	MET, HBA2, THBS4
hsa04360	Axon guidance	4	3.0303	0.0465099	ROBO1, PLXNB3, MET, SEMA3C
hsa04261	Adrenergic signaling in cardiomyocytes	4	3.0303	0.0652784	ATP2B2, MYL4, ACTC1, ATP1A4
hsa00982	Drug metabolism - cytochrome P450	3	2.27273	0.0693003	CYP3A5, ALDH1A3, GSTO2
hsa04145	Phagosome	4	3.0303	0.0729561	TUBA8, TFRC, HLA-DRB1, THBS4
hsa05412	Arrhythmogenic right ventricular cardiomyopathy (ARVC)	3	2.27273	0.0747078	DES, CDH2, SGCB
hsa00980	Metabolism of xenobiotics by cytochrome P450	3	2.27273	0.0802471	CYP3A5, ALDH1A3, GSTO2
hsa04260	Cardiac muscle contraction	3	2.27273	0.0821216	MYL4, ACTC1, ATP1A4
hsa05410	Hypertrophic cardiomyopathy (HCM)	3	2.27273	0.0878263	ACTC1, DES, SGCB
hsa05204	Chemical carcinogenesis	3	2.27273	0.0916945	CYP3A5, ALDH1A3, GSTO2
hsa05414	Dilated cardiomyopathy	3	2.27273	0.0995789	ACTC1, DES, SGCB

## Sheet: GO Biological Process
ID	Term	Count	%	PValue	Genes
GO:0030049	muscle filament sliding	4	3.0303	0.00227212	MYL4, ACTC1, DES, TNNT1
GO:0001886	endothelial cell morphogenesis	3	2.27273	0.0024983	CLIC4, TNMD, MET
GO:0051965	positive regulation of synapse assembly	4	3.0303	0.00903666	CLSTN3, LRRTM1, CLSTN1, LRRN1
GO:1903016	negative regulation of exo-alpha-sialidase activity	2	1.51515	0.0137688	APCS, PTX3
GO:1903019	negative regulation of glycoprotein metabolic process	2	1.51515	0.0137688	APCS, PTX3
GO:0044869	negative regulation by host of viral exo-alpha-sialidase activity	2	1.51515	0.0137688	APCS, PTX3
GO:0044871	negative regulation by host of viral glycoprotein metabolic process	2	1.51515	0.0137688	APCS, PTX3
GO:0007626	locomotory behavior	4	3.0303	0.0204168	ATP2B2, MCOLN3, ALDH1A3, LRRTM1
GO:0071526	semaphorin-plexin signaling pathway	3	2.27273	0.0217279	PLXNB3, MET, SEMA3C
GO:0007156	homophilic cell adhesion via plasma membrane adhesion molecules	5	3.78788	0.0239881	CLSTN3, ROBO1, CLSTN1, PLXNB3, CDH2
GO:1902476	chloride transmembrane transport	4	3.0303	0.0265993	GABRE, GABRA1, CLIC4, ANO4
GO:0006821	chloride transport	3	2.27273	0.0311127	GABRA1, CLIC4, ANO4
GO:0007155	cell adhesion	8	6.06061	0.0399913	BGLAP, ROBO1, CLSTN1, KITLG, EDIL3, CDH2, MOG, THBS4
GO:0050885	neuromuscular process controlling balance	3	2.27273	0.0401993	ATP2B2, ALDH1A3, NR4A3
GO:0030816	positive regulation of cAMP metabolic process	2	1.51515	0.040745	CHGA, CXCL9
GO:0097237	cellular response to toxic substance	2	1.51515	0.040745	ABTB2, OPRD1
GO:0009267	cellular response to starvation	3	2.27273	0.0418004	GLUL, ALB, CARTPT
GO:0051932	synaptic transmission, GABAergic	2	1.51515	0.047374	GABRA1, CLSTN3
GO:0048012	hepatocyte growth factor receptor signaling pathway	2	1.51515	0.0604959	MET, MST1R
GO:0060013	righting reflex	2	1.51515	0.0604959	ALDH1A3, AUTS2
GO:0006955	immune response	7	5.30303	0.0717558	HLA-DRB1, PRG4, CXCL9, SEMA3C, OAS1, GZMH, OPRD1
GO:0098869	cellular oxidant detoxification	3	2.27273	0.0843978	ALB, HBA2, GSTO2
GO:0043303	mast cell degranulation	2	1.51515	0.0862046	CHGA, NR4A3
GO:0050806	positive regulation of synaptic transmission	2	1.51515	0.0862046	CLSTN3, CLSTN1
GO:0060333	interferon-gamma-mediated signaling pathway	3	2.27273	0.0864656	HLA-DRB1, IRF6, OAS1
GO:0007411	axon guidance	4	3.0303	0.0977559	ROBO1, KIF5A, SEMA3C, NR4A3
